# Supplementary material for: Multivariate Temporal Inflammatory–Regenerative Signatures of Bovine Platelet-Rich Gel Supernatants Under Different Storage Temperatures
Source: Gels. 2026 May 12;12(5):422. doi: 10.3390/gels12050422 (PMC13205330; doi:10.3390/gels12050422)
Supplement: Supplementary file 1 [file gels-12-00422-s001.zip]

Archive with 2 entries (2 files):
- Dataset S1.xlsx
- Figures S1-S4.pdf
