# Supplementary material for: Multivariate Temporal Inflammatory–Regenerative Signatures of Bovine Platelet-Rich Gel Supernatants Under Different Storage Temperatures
Source: Gels. 2026 May 12;12(5):422. doi: 10.3390/gels12050422 (PMC13205330; doi:10.3390/gels12050422)
Supplement: Supplementary file 1 [file gels-12-00422-s001.zip › Dataset S1.xlsx]

## Sheet: Hoja1
Cow	Temperature	Time	TNF-a	TGF-b1	IL-2	IL-6
1	4	3	677.566	9822.86	220.998	59.2136
1	-20	3	627.912	7605.66	235.563	122.513
1	37	3	891.041	46282.3	357.363	106.169
1	-80	3	580.212	7202.53	238.828	160.006
1	4	6	788.604	11321.1	240.335	61.651
1	-20	6	1019.28	11902.3	335.012	212.911
1	37	6	642.378	11610.1	253.394	56.4178
1	-80	6	1076.36	10850.8	356.108	132.765
1	4	12	749.897	7464.56	214.97	73.6945
1	-20	12	676.393	6503.78	226.02	280.512
1	37	12	1032.97	18973.8	504.276	77.1354
1	-80	12	662.318	6271.98	234.308	244.023
1	4	24	818.318	8717.62	327.981	63.0848
1	-20	24	833.176	7279.8	328.232	260.368
1	37	24	717.446	8667.23	272.982	55.5576
1	-80	24	1050.56	9066.99	357.614	321.804
1	4	48	848.424	10168.9	270.722	75.3433
1	-20	48	708.844	8626.91	243.851	189.971
1	37	48	1212.82	14119.5	579.868	74.6264
1	-80	48	808.153	7699.72	226.774	339.511
1	4	96	1378.2	11956.1	366.655	59.4287
1	-20	96	1057.99	14368.1	370.924	186.243
1	37	96	1282.41	12856.4	327.478	59.6438
1	-80	96	1109.21	12725.4	429.941	326.535
1	4	144	1173.33	9577.62	344.807	69.4649
1	-20	144	679.912	9150.98	168.26	139.718
1	37	144	1637.81	23213.4	650.185	56.7046
1	-80	144	600.152	7894.57	192.368	124.592
1	4	192	1315.64	13152	320.698	76.2035
1	-20	192	925.447	10639.2	300.105	79.6445
1	37	192	1034.14	12587.6	289.808	59.0703
1	-80	192	962.199	11804.9	234.057	258.719
1	4	240	1272.24	13320	517.084	78.4258
1	-20	240	692.032	9238.32	257.663	289.115
1	37	240	1414.56	21611	583.132	118.069
1	-80	240	679.521	6705.34	186.341	451.128
1	4	288	907.853	12769	323.46	61.7227
1	-20	288	774.138	11146.5	274.74	105.524
1	37	288	715.882	14491.1	275.996	46.3099
1	-80	288	927.402	11526.1	327.729	421.234
1	4	326	245.329	9153.69	1030.95	45.5214
1	-20	326	147.594	34121.8	390.91	55.5576
1	21	326	254.288	21405.1	647.466	51.3997
1	37	326	138.228	21405.1	1671.66	60.504
1	-80	326	108.908	8522.85	846.972	164.952
2	4	3	564.964	6097.29	178.807	51.328
2	-20	3	631.04	5539.63	175.04	132.693
2	21	3	784.694	16215.8	1133.37	54.6973
2	-80	3	717.837	9977.39	176.798	119.23
2	4	6	910.98	10175.6	297.091	53.622
2	-20	6	836.694	7619.1	193.122	316.356
2	21	6	592.724	14935.8	168.762	51.9015
2	37	6	663.882	15893.3	198.647	79.7879
2	-80	6	796.033	12429.7	230.792	196.495
2	4	12	957.507	11002	321.2	47.5286
2	-20	12	828.484	11586.5	232.048	539.16
2	21	12	726.438	20972.7	191.866	64.0884
2	37	12	633.777	23314.2	176.296	63.5149
2	-80	12	1477.51	11492.5	385.239	59.4287
2	4	24	963.763	10441	388.504	900.678
2	21	24	914.108	21812.5	351.587	51.4714
2	37	24	779.221	19088.1	277	46.3816
2	-80	24	632.995	9544.03	174.036	957.096
2	4	48	517.358	3493.37	249.804	46.9551
2	-20	48	1859.17	7081.92	650.842	134.987
2	21	48	867.574	32815.3	340.612	61.2209
2	37	48	3543.47	13624.7	1265.9	44.7328
2	-80	48	450.979	7009.52	244.403	379.584
2	4	96	956.35	5647.88	352.764	51.9015
2	-20	96	574.777	12518.2	278.836	105.77
2	21	96	720.565	14552	295.714	51.3997
2	37	96	898.116	8050.58	343.65	41.6503
2	-80	96	741.333	13976.3	307.192	123.42
2	4	144	1178.29	6726.85	605.607	69.1065
2	-20	144	2253.37	11266.8	696.076	107.961
2	21	144	747.849	21977.3	352.427	66.3107
2	37	144	728.709	23342.4	365.254	49.8943
2	-80	144	832.96	25169.4	391.248	152.981
2	4	192	4625.07	15603.4	1564.65	61.9378
2	-20	192	804.861	5344.52	413.19	351.554
2	21	192	1268.29	8550.43	767.98	66.0239
2	37	192	1146.93	35207.7	491.844	51.6148
2	-80	192	865.131	6323.53	392.598	190.975
2	4	240	852.914	6185.64	346.013	60.0022
2	-20	240	865.538	14455.5	316.981	297.359
2	21	240	1142.05	45873.4	580.964	65.5938
2	37	240	1587.96	50303	470.577	52.4034
2	-80	240	801.603	9394.99	262.97	167.27
2	4	326	209.086	9960.34	1130.2	54.6973
2	-20	326	161.847	33994.3	1801.29	104.878
2	21	326	225.782	28027.2	2965.92	87.2433
2	-80	326	117.46	6954.37	367.955	61.8661
3	4	3	1006.38	4998.77	319.191	41.937
3	-20	3	1255.04	6745.65	404.325	50.4678
3	21	3	1556.49	12345.8	444.507	44.8762
3	37	3	1338.71	11327.9	487.199	45.8798
3	-80	3	1781.69	13111.7	570.827	164.235
3	4	6	1149.87	7115.19	302.114	39.5713
3	-20	6	1422.38	6530.65	358.368	55.916
3	21	6	1519.34	19696.1	645.916	46.8118
3	37	6	1573.69	19084.7	639.135	46.0949
3	-80	6	1543.19	6520.58	324.967	75.0565
3	4	12	1243.7	5650.49	365.4	42.3671
3	-20	12	1088.48	5966.28	322.205	57.6365
3	21	12	1260.91	8485.82	439.484	48.3172
3	37	12	1628.82	10921.4	571.831	49.6076
3	-80	12	638.077	12268.5	191.364	419.227
3	4	24	1164.33	7827.38	552.996	42.2955
3	-20	24	1220.24	9930.36	309.146	91.9747
3	21	24	1062.68	12013.2	390.262	42.4388
3	37	24	817.146	23683.7	421.151	58.4968
3	-80	24	1169.03	9530.59	359.121	60.0739
3	4	48	4301.32	7543.84	1548.11	54.4823
3	-20	48	1036.98	13828.1	385.846	94.18
3	21	48	3130.13	11897.7	1069.1	42.2955
3	-80	48	2097.4	22335.8	1016.77	65.5938
3	4	96	2925.71	5341.08	951.957	52.475
3	-20	96	2479.79	4758.5	1037.36	84.9494
3	21	96	2060.35	15393.1	1470.47	73.5511
3	37	96	6117.15	15655.1	2538.21	45.8798
3	-80	96	1581.85	8736.58	476.654	97.3512
3	4	144	4404.76	7950.61	1578.16	73.8378
3	-20	144	864.316	13397.2	252.167	87.5
3	21	144	2650.83	14993.3	1298.64	45.3063
3	37	144	7951.72	5527.22	4305.41	56.6329
3	-80	144	1776.91	8054.03	472.94	69.6083
3	4	192	1200.69	39406.4	357.153	67.9595
3	-20	192	1907.23	17726.9	532.016	74.9848
3	21	192	3352.89	9981.02	1967.38	49.0341
3	37	192	4644.62	23700.9	2066.29	54.1955
3	-80	192	2256.63	16496.2	514.462	108.678
3	4	240	5266.45	14145.2	2460.91	57.3498
3	-20	240	2062.38	11666.7	607.632	70.8987
3	21	240	4559.1	8412.54	1813.11	43.7292
3	37	240	4402.72	8047.14	1950.84	42.9406
3	-80	240	1943.88	8143.66	755.827	63.0848
4	4	3	663.96	2383.37	290.988	54.9841
4	-20	3	1175.03	7254.28	512.774	70.6836
4	21	3	1142.05	9450.15	516.825	56.5612
4	37	3	968.974	16806.5	504.335	45.3063
4	-80	3	523.466	9053.72	330.822	75.8451
4	4	6	829.294	10677.4	582.652	40.79
4	-20	6	814.634	9305.37	483.405	100.649
4	21	6	675.769	13276.6	679.535	62.8697
4	37	6	501.476	12845.7	318.332	40.2882
4	-80	6	711.198	12052.8	458.425	158.357
4	4	12	1007.66	14252.1	578.938	40.79
4	-20	12	760.88	12625	1252.73	63.3715
4	21	12	532.425	19422.9	356.815	59.9305
4	37	12	674.141	18530.1	393.611	46.7401
4	-80	12	1249.96	16789.3	550.245	65.2354
4	4	24	962.865	10291.3	382.808	40.7183
4	-20	24	534.461	13966	367.955	70.4685
4	21	24	938.024	12869.8	435.47	41.937
4	37	24	1143.67	15765.4	790.259	48.1738
4	-80	24	854.95	13142.1	399.012	71.042
4	4	48	536.09	12376.8	437.158	37.9225
4	-20	48	576.813	14097	498.596	49.8943
4	21	48	772.283	13535.1	638.014	54.0522
4	37	48	1202.32	21618.8	1134.58	43.7292
4	-80	48	565.003	14772.6	567.799	97.2796
4	4	96	641.562	10694.6	502.647	50.6829
4	-20	96	701.018	19709	487.794	65.3071
4	21	96	1051.23	24311.1	950.269	44.9479
4	37	96	1958.54	20974.2	1627.44	45.5931
4	-80	96	602.468	14793.3	394.286	88.3903
4	4	144	802.01	8950.3	722.07	43.3708
4	-20	144	1035.35	19888.3	579.276	41.3635
4	21	144	1356.25	18368.1	1020.48	38.1376
4	37	144	995.444	15403.5	505.347	40.79
4	-80	144	356.91	8526.3	351.414	83.7307
4	4	192	377.271	12039	1207.16	90.6843
4	-20	192	112.573	19205.8	583.327	56.6329
4	21	192	246.958	17682.1	651.517	53.9088
4	37	192	319.445	18064.7	1251.72	42.2238
4	-80	192	140.672	15496.6	605.269	100.004
4	4	240	331.254	11904.6	1215.94	64.0167
4	-20	240	169.992	23111.4	625.186	61.4359
4	21	240	300.305	19574.6	916.849	55.1992
4	37	240	276.686	18530.1	1148.42	45.8798
4	-80	240	137.414	13335.2	585.015	117.28
4	4	288	231.076	10105.1	1024.54	47.8871
4	-20	288	144.744	11914.9	408.464	47.3136
4	21	288	217.23	12845.7	611.008	65.8089
4	37	288	345.915	16306.7	528.302	42.2238
4	-80	288	104.428	13200.7	459.437	72.0457
4	4	326	245.329	9153.69	1030.95	45.5214
4	-20	326	147.594	34121.8	390.91	55.5576
4	21	326	254.288	21405.1	647.466	51.3997
4	-80	326	117.46	6954.37	367.955	61.8661
5	-20	3	876.94	10129.2	458.762	142.586
5	21	3	707.94	9550.12	343.312	45.1629
5	37	3	701.425	14021.1	318.669	49.7509
5	-80	3	1185.21	9375.77	737.598	151.403
5	4	6	756.808	5516.88	581.639	45.8081
5	-20	6	580.885	6923.34	388.885	176.207
5	21	6	792.644	11821.8	343.65	53.407
5	37	6	1417.33	24462.7	1432.32	45.7364
5	-80	6	418.808	11170.3	620.46	59.5721
5	4	12	594.731	14569.3	262.632	42.3671
5	-20	12	738.89	11587.4	977.613	45.378
5	21	12	1226.34	31177.9	1071.46	50.1811
5	37	12	1247.93	29978.3	1695.63	41.0768
5	-80	12	1248.74	15934.4	601.556	136.277
5	4	24	818.299	11280.6	475.303	45.6648
5	-20	24	1360.32	21639.5	1979.87	363.813
5	21	24	1214.53	3689.86	1186.23	40.575
5	37	24	1236.93	15544.8	1031.96	40.2882
5	-80	24	1145.3	15668.9	1068.08	111.474
5	4	48	767.803	10673.9	969.848	50.5395
5	-20	48	1448.28	25717.5	1317.89	40.1448
5	21	48	1152.63	21091.4	1447.85	40.2882
5	37	48	1177.88	22360	1144.04	38.6394
5	-80	48	1142.45	20894.9	635.988	53.9088
5	4	96	1524.43	11242.7	2484.2	45.5931
5	-20	96	1195.39	14748.5	1907.29	144.808
5	21	96	958.793	18254.3	1395.53	42.6539
5	37	96	957.164	19033.4	1132.22	45.8081
5	-80	96	1101.32	20777.7	1658.5	58.8552
5	4	144	1363.17	12518.2	1387.76	36.4171
5	-20	144	792.237	11939	978.963	38.9262
5	21	144	762.509	15472.4	442.896	39.1412
5	37	144	1415.3	16223.9	542.818	45.3063
5	-80	144	942.504	13841.9	1304.38	36.202
5	4	192	220.488	11418.5	1253.07	48.819
5	-20	192	76.7368	13717.8	425.005	56.0594
5	21	192	67.7777	14031.5	484.08	71.2571
5	37	192	128.862	15748.2	428.381	88.5337
5	-80	192	273.835	11246.1	688.987	88.5337
5	4	240	252.252	12628.5	582.652	38.7111
5	-20	240	193.611	23456.2	360.528	44.1593
5	21	240	207.864	26444.9	883.43	47.4569
5	37	240	286.052	4703.34	1976.83	82.5837
5	-80	240	108.501	14131.5	316.644	37.6358
5	4	288	128.862	8784.84	432.769	52.7618
5	-20	288	163.884	22225.5	750.088	65.6655
5	21	288	315.372	18840.3	3259.95	78.9276
5	37	288	229.447	16696.2	1518.07	62.7263
5	-80	288	139.45	15169.1	466.526	132.406
5	4	326	209.086	9960.34	1130.2	54.6973
5	-20	326	161.847	33994.3	1801.29	104.878
5	21	326	225.782	28027.2	2965.92	87.2433
5	37	326	138.228	21405.1	1671.66	60.504
5	-80	326	108.908	8522.85	846.972	164.952
6	4	3	281.98	6992.29	244.403	50.3244
6	-20	3	1041.46	10770.4	475.303	50.2527
6	-80	3	376.049	7533.5	304.491	44.6611
6	4	6	602.876	9370.86	373.356	54.4823
6	-20	6	790.608	11235.8	457.412	96.4193
6	21	6	794.273	8591.79	408.464	64.1601
6	37	6	866.759	12028.7	381.458	52.6184
6	-80	6	966.938	4699.89	475.641	64.5185
6	4	12	843.14	20925.9	492.52	48.5322
6	-20	12	824.408	13004.2	422.642	152.192
6	21	12	627.309	15348.3	406.438	45.0913
6	37	12	479.893	11756.3	332.51	43.1557
6	-80	12	809.748	21287.9	457.412	83.8024
6	4	24	786.128	8753.81	412.852	38.9978
6	-20	24	503.512	11735.6	364.917	69.8233
6	21	24	382.972	9488.07	269.384	37.7792
6	37	24	540.57	10839.4	279.848	42.869
6	-80	24	644.413	9732.82	364.917	62.3679
6	4	48	808.933	7826.51	431.756	40.7183
6	-20	48	641.155	8767.6	395.298	55.916
6	21	48	426.139	9067.51	317.657	46.8118
6	37	48	637.083	9439.81	324.746	50.5395
6	-80	48	675.362	12194.1	408.464	42.9406
6	4	96	734.818	8060.92	392.935	44.8045
6	-20	96	437.948	8136.76	227.524	47.5286
6	21	96	363.833	9453.6	260.607	52.3317
6	37	96	765.36	9584.59	382.471	58.7835
6	-80	96	569.89	9457.04	329.134	46.0232
6	4	144	22.5754	7623.13	258.581	45.1629
6	-20	144	69.8139	10949.7	342.299	109.538
6	21	144	163.476	16279.1	503.997	60.1456
6	-80	144	32.3489	5527.22	215.372	48.6039
6	4	192	107.686	9019.25	272.422	46.8118
6	-20	192	88.1392	11535.7	450.323	84.1608
6	21	192	416.772	15844.7	528.302	47.8871
6	37	192	75.9223	11704.6	480.705	38.9978
6	-80	192	87.7319	18168.1	272.759	79.071
6	4	288	134.563	9188.16	581.301	50.1811
6	-20	288	47.4163	12538.8	346.013	62.0094
6	21	288	39.679	9981.02	329.134	41.6503
6	37	288	81.2163	10470.5	317.319	38.281
6	-80	288	55.5609	9374.31	396.311	119.933
